# Supplementary material for: Overexpression of cyclin‐dependent kinase 1 in esophageal squamous cell carcinoma and its clinical significance
Source: FEBS Open Bio. 2021 Oct 19;11(11):3126–41. doi: 10.1002/2211-5463.13306 (PMC8564100; doi:10.1002/2211-5463.13306)
Supplement: Supplementary file 6 — Appendix S1. RScript for CEGs. [file FEB4-11-3126-s002.txt]

setwd("X:\\XX\\RNA-Seq")
rt=read.table(file = "input.txt",sep="\t",header=T,check.names=F)
gene1="XX"
N1=c("gene1")
N2=c("gene2")
R=c("r")
P=c("p")
data=as.matrix(rt)
rownames(data)=data[,1]
for (r in 1:nrow(data)){
  N3=rownames(data)[1]
  N4=rownames(data)[r]
  corT=cor.test(as.numeric(data[1,]),as.numeric(data[r,]),method="pearson")
  cor=corT$estimate
  R1=round(cor,3)
  P1=corT$p.value
  N1=c(N1,N3)
  N2=c(N2,N4)
  R=c(R,R1)
  P=c(P,P1)
}
Q=data.frame(N1,N2,R,P)
write.table(Q, file = "XXX.txt", sep = "\t", quote = F, col.names = F)
