# Supplementary material for: Overexpression of cyclin‐dependent kinase 1 in esophageal squamous cell carcinoma and its clinical significance
Source: FEBS Open Bio. 2021 Oct 19;11(11):3126–41. doi: 10.1002/2211-5463.13306 (PMC8564100; doi:10.1002/2211-5463.13306)
Supplement: Supplementary file 7 — Appendix S2. RScript for DEG of microarray. [file FEB4-11-3126-s001.txt]

logFoldChange=1
adjustP=0.05

library(limma)
library("impute")
setwd("X:\\X\\XXXX")
rt=read.table("XXX.txt",sep="\t",header=T,quote = "")
rt=as.matrix(rt)
rownames(rt)=rt[,1]
exp=rt[,2:ncol(rt)]
dimnames=list(rownames(exp),colnames(exp))
exp=matrix(as.numeric(as.matrix(exp)),nrow=nrow(exp),dimnames=dimnames)

#impute missing expression data
#mat=impute.knn(exp)
#rt=mat$data

rt=avereps(rt)  
normalize
pdf(file="rawBox.pdf")
boxplot(rt,col = "blue",xaxt = "n",outline = F)
dev.off()
rt=normalizeBetweenArrays(as.matrix(exp))
pdf(file="normalBox.pdf")
boxplot(rt,col = "red",xaxt = "n",outline = F)
dev.off()

rt=log2(exp+1)          

write.table(rt, file='exp.xls',sep="\t",quote=F)

#differential
#class <- c("con","con","treat","con","treat","treat")
class <- c(rep("normal",3),rep("tumor",5))  
design <- model.matrix(~0+factor(class))
colnames(design) <- c("normal","tumor")   
fit <- lmFit(exp,design)
cont.matrix<-makeContrasts(tumor-normal,levels=design)
fit2 <- contrasts.fit(fit, cont.matrix)
fit2 <- eBayes(fit2)

allDiff=topTable(fit2,adjust='fdr',number=200000)
write.table(allDiff,file="exp.xls",sep="\t",quote=F)

#write table
diffSig <- allDiff[with(allDiff, (abs(logFC)>logFoldChange & adj.P.Val < adjustP )), ]
write.table(diffSig,file="GSE5045diff.xls",sep="\t",quote=F)
diffUp <- allDiff[with(allDiff, (logFC>logFoldChange & adj.P.Val < adjustP )), ]
write.table(diffUp,file="GSE5045up.xls",sep="\t",quote=F)
diffDown <- allDiff[with(allDiff, (logFC<(-logFoldChange) & adj.P.Val < adjustP )), ]
write.table(diffDown,file="GSE5045down.xls",sep="\t",quote=F)

#write expression level of diff gene
hmExp=rt[rownames(diffSig),]
diffExp=rbind(id=colnames(hmExp),hmExp)
write.table(diffExp,file="GPL571lindiffExp.txt",sep="\t",quote=F,col.names=F)

#volcano
pdf(file="vol.pdf")
xMax=max(-log10(allDiff$adj.P.Val))
yMax=max(abs(allDiff$logFC))
plot(-log10(allDiff$adj.P.Val), allDiff$logFC, xlab="-log10(adj.P.Val)",ylab="logFC",
     main="Volcano", xlim=c(0,xMax),ylim=c(-yMax,yMax),yaxs="i",pch=20, cex=0.4)
diffSub=subset(allDiff, adj.P.Val<adjustP & logFC>logFoldChange)
points(-log10(diffSub$adj.P.Val), diffSub$logFC, pch=20, col="red",cex=0.4)
diffSub=subset(allDiff, adj.P.Val<adjustP & logFC<(-logFoldChange))
points(-log10(diffSub$adj.P.Val), diffSub$logFC, pch=20, col="green",cex=0.4)
abline(h=0,lty=2,lwd=3)
dev.off()
