# Supplementary material for: Overexpression of cyclin‐dependent kinase 1 in esophageal squamous cell carcinoma and its clinical significance
Source: FEBS Open Bio. 2021 Oct 19;11(11):3126–41. doi: 10.1002/2211-5463.13306 (PMC8564100; doi:10.1002/2211-5463.13306)
Supplement: Supplementary file 8 — Appendix S3. RScript for DEG of RNA‐seq. [file FEB4-11-3126-s006.txt]

rm(list=ls())
setwd("X:\\XX\\X\\XX.tsv") 
#
library(limma)
library(edgeR)
counts <- read.table(file = "XXX.txt", sep = "\t", header = TRUE, row.names = 1, stringsAsFactors = FALSE)


dge <- DGEList(counts = counts)
dge <- calcNormFactors(dge)
logCPM <- cpm(dge, log=TRUE, prior.count=3)
##分组
group_list <- factor(c(rep("control",N1), rep("tumor",N2)))
design <- model.matrix(~group_list)
colnames(design) <- levels(group_list)
rownames(design) <- colnames(counts)
v <- voom(counts, design, plot=TRUE)

##v <- voom(counts, design, plot=TRUE)

fit <- lmFit(v, design)
fit <- eBayes(fit)
output <- topTable(fit, coef=2,n=Inf)
sum(output$adj.P.Val<0.05)

allDiff=output
####allDiff=topTable(fit,adjust='fdr',coef=2,number=Inf,p.value=0.05) 
write.table(allDiff,file="XXX.xls",sep="\t",quote=F)
foldChange=1.5#fold change=1
padj=0.05
diff=allDiff
diffSig =diff[(diff$P.Val < padj & (diff$logFC>foldChange | diff$logFC<(-foldChange))),]
write.table(diffSig, file="XXX.xls",sep="\t",quote=F)
diffUp= diffSig[(diffSig$P.Val < padj & (diffSig$logFC>foldChange)),]
write.table(diffUp, file="XXX.xls",sep="\t",quote=F)
diffDown = diffSig[(diffSig$P.Val < padj & (diffSig$logFC<(-foldChange))),]
write.table(diffDown, file="XXX.xls",sep="\t",quote=F)
